# Supplementary material for: Breeding Polyommatus icarus Serves as a Large-Scale and Environmentally Friendly Source of Precisely Tuned Photonic Nanoarchitectures
Source: Insects. 2023 Aug 18;14(8):716. doi: 10.3390/insects14080716 (PMC10455773; doi:10.3390/insects14080716)
Supplement: Supplementary file 1 [file insects-14-00716-s001.zip]

Archive with 2 entries (2 files):
- Supplementary figure SI.pdf
- Supplementary_VideoS1.mp4
